# Supplementary material for: Comparative Analysis of Physiological and Biochemical Responses Between Compatible and Incompatible Graft Combinations of Cyclocarya paliurus
Source: Plants (Basel). 2026 May 18;15(10):1536. doi: 10.3390/plants15101536 (PMC13210612; doi:10.3390/plants15101536)
Supplement: Supplementary file 1 [file plants-15-01536-s001.zip]

Archive with 1 entries (1 files):
- plants-4252375-supplementary.pdf
